# Supplementary material for: Drosophila Cyclin G and epigenetic maintenance of gene expression during development
Source: Epigenetics Chromatin. 2015 May 7;8:18. doi: 10.1186/s13072-015-0008-6 (PMC4438588; doi:10.1186/s13072-015-0008-6)
Supplement: Additional file 1: Table S1. — Effect of CycG misregulation on PcG-induced homeotic transformations. L1, L2, and L3: prothoracic, mesothoracic and metathoracic legs. A4 and A5: abdominal segments 4 and 5. Fisher’s exact test *P < 0.05 **P < 0.0001. NA, not analyzed. a n = 81. [file 13072_2015_8_MOESM1_ESM.xls]

## Sheet: Table S2
Table S1. Effect of CycG misregulation on PcG-induced homeotic transformations.
Genotype	Total males observed	% leg transformations		% abdominal tergite transformations
		L2 to L1	L3 to L1	A4 to A5	A5 to A4
w/Y; +/+; +/da::Gal4	30	0	0	0	0
w/Y; +/UAS::dsCycG2; +/da::Gal4	30	0	0	0	0
w/Y; +/+; +/da::Gal4,UAS::CycGΔP	30	0	0	0	0
w/Y; AsxXF23/+; +/da::Gal4	74	0.7	0	3	0
w/Y; AsxXF23/UAS::dsCycG2; +/da::Gal4	48	7 *	0	0	0
w/Y; AsxXF23/+; +/da::Gal4, UAS::CycGΔP	60	0	0	0	0
w/Y; Asx3/+; +/da::Gal4	30	13	0	30	0
w/Y; Asx3/UAS::dsCycG2; +/da::Gal4	54	9	0	30	0
w/Y; Asx3/+; +/da::Gal4, UAS::CycGΔP	30	0	0	0 *	70 **
w/Y; +/+; cortoL1/da::Gal4	31	0	0	0	0
w/Y; +/UAS::dsCycG2; cortoL1/da::Gal4	31	0	0	0	0
w/Y; +/+; cortoL1/da::Gal4, UAS::CycGΔP	29	0	0	0	0
crm7/Y; +/+	30	80	35	0	0
crm7/Y; +/+; +/da::Gal4,UAS::CycGΔP	10 (pharates)	5 **	0 **	NA	NA
Dsp11/Y; +/+; +/da::Gal4	32	0	0	3	0
Dsp11/Y; +/UAS::dsCycG2; +/da::Gal4	27	0	0	0	0
w/Y; +/+; E(z)63/da::Gal4	31	0	0	0	0
w/Y; +/UAS::dsCycG2; E(z)63/da::Gal4	30	0	0	0	0
w/Y; +/+; E(z)63/da::Gal4, UAS::CycGΔP	35	0	0	6	0
w/Y; +/+; esc21/da::Gal4	30	0	0	13	0
w/Y; +/UAS::dsCycG2; esc21/da::Gal4	30	2	0	17	0
w/Y; +/+; esc21/da::Gal4, UAS::CycGΔP	32	0	0	6	0
wmxcG46/Y; +/+; +/da::Gal4	28	66	11	76	0
wmxcG46/Y; +/+; +/da::Gal4	36 (pharates)	67	15	NA	NA
wmxcG46/Y; +/UAS::dsCycG2; +/da::Gal4	30 (pharates)	97 **	48 **	NA	NA
wmxcG46/Y; +/+; +/da::Gal4,UAS::CycGΔP	25 (pharates)	0 **	0 *	NA	NA
w/Y; +/+; Pc3/da::Gal4	31	100	98	15 a	0
w/Y; +/UAS::dsCycG2; Pc3/da::Gal4	32	100	94	91 **	0
w/Y; +/+; Pc3/da::Gal4, UAS::CycGΔP	29	26 **	11 **	0 *	0
ph-p410w/Y; +/+;+/da::Gal4	30	100	100	97	0
ph-p410w/Y; +/UAS::dsCycG2; +/da::Gal4	30 (pharates)	92	87	NA	NA
ph-p410w/Y; +/+; +/da::Gal4,UAS::CycGΔP	15	57 **	13 **	27 **	0
ph220/Y; +/+;+/da::Gal4	63	20	5	47	0
ph220w/Y; +/UAS::dsCycG2; +/da::Gal4	61	31 *	7	48	0
ph220/Y; +/+; +/da::Gal4,UAS::CycGΔP	30	0 **	0 *	20 *	0
L1, L2 and L3: prothoracic, mesothoracic and metathoracic legs. A4 and A5: abdominal segments 4 and 5. Fisher's exact test *p<0.05 **p<0.0001. NA: not analyzed. a n=81.
