# Supplementary material for: Drosophila Cyclin G and epigenetic maintenance of gene expression during development
Source: Epigenetics Chromatin. 2015 May 7;8:18. doi: 10.1186/s13072-015-0008-6 (PMC4438588; doi:10.1186/s13072-015-0008-6)
Supplement: Additional file 2: Table S2. — trxG, PcG and ETP alleles used in this study. These alleles are described in [79]. [file 13072_2015_8_MOESM2_ESM.xls]

## Sheet: Table S1
Table S2. trxG, PcG and ETP alleles used in this study.
	Gene	Allele	Allele class
trxG	absent, small, or homeotic discs 1	ash1B1	hypomorphic
	brahma	brm2	amorphic
	trithorax	trxE2	amorphic
PcG	cramped	crm7	loss of function
	Enhancer of zeste	E(z)63	loss of function
	extra sex combs	esc21	amorphic
	multi sex combs	mxcG46	hypomorphic
	Polycomb	Pc3	amorphic
	polyhomeotic	ph-p410	loss of function
		ph220	loss of function
ETP	Additional sex combs	AsxXF23	loss of function
		Asx3	loss of function
	corto	cortoL1	loss of function
	Dorsal switch protein 1	Dsp11	loss of function
