# Supplementary material for: Drosophila Cyclin G and epigenetic maintenance of gene expression during development
Source: Epigenetics Chromatin. 2015 May 7;8:18. doi: 10.1186/s13072-015-0008-6 (PMC4438588; doi:10.1186/s13072-015-0008-6)
Supplement: Additional file 4: Table S3. — Size of ectopic SCR and UBX domains in imaginal discs of PcG mutants. n: number of imaginal discs analyzed. L2, L3: mesothoracic and metathoracic leg imaginal discs. t-test *P < 0.05, **P < 0.005, and ***P < 0.0005. NA, not analyzed. [file 13072_2015_8_MOESM4_ESM.xls]

## Sheet: Table S3
Table S3. Size of ectopic SCR and UBX domains in imaginal discs of PcG mutants.
Genotype	Mean SCR area/leg disc area (n)		Mean UBX area/wing disc area (n)
	L2 disc	L3 disc
mxcG46/Y	0.017 (34)	0.009 (31)	NA
mxcG46/Y;da>CycG RNAi	0.037 (25)***	0.021 (30)**	NA
mxcG46/Y;da>CycGΔP	0.000 (41) ***	0.000 (39) ***	NA
Pc3/+	0.044 (46)	0.023 (40)	0.041 (36)
Pc3/+;da>CycG RNAi	0.058 (48)**	0.034 (45)**	0.041 (30)
Pc3/da>CycGΔP	0.009 (46)***	0.004 (42)***	0.001 (34)***
ph-p410/Y	0.034 (54)	0.021 (50)	NA
ph-p410/Y;da>CycG RNAi	0.045 (33)*	0.029 (32)*	NA
ph-p410/Y;da>CycGΔP	0.004 (43)***	0.003 (42)***	NA
n: number of imaginal discs analyzed. L2, L3: mesothoracic and metathoracic leg imaginal discs. t-test *p<0.05 ,**p<0.005 and ***p<0.0005. NA: not analyzed.
